# Supplementary material for: Diagnostic Accuracy of Raman Spectroscopy for Oral Potentially Malignant Disorders: A Systematic Review and Meta-Analysis
Source: Diagnostics (Basel). 2026 Feb 24;16(5):648. doi: 10.3390/diagnostics16050648 (PMC12984992; doi:10.3390/diagnostics16050648)
Supplement: Supplementary file 1 [file diagnostics-16-00648-s001.zip]

Archive with 1 entries (1 files):
- diagnostics-4089831-supplementary.pdf
